# Supplementary material for: Elevated serum levels of anti-collagen type I antibodies in patients with spontaneous cervical artery dissection and ischemic stroke: a prospective multicenter study
Source: Front Immunol. 2024 May 22;15:1348430. doi: 10.3389/fimmu.2024.1348430 (PMC11150572; doi:10.3389/fimmu.2024.1348430)
Supplement: Supplementary file 1 [file DataSheet_1.zip]

Archive with 2 entries (2 files):
- Questionaire Infection - English.DOCX
- Questionaire Infection - German.DOCX
